# Supplementary material for: Comparative transcriptome analysis provides insights into the molecular mechanism underlying double fertilization between self-crossed Solanum melongena and that hybridized with Solanum aethiopicum
Source: PLoS One. 2020 Aug 6;15(8):e0235962. doi: 10.1371/journal.pone.0235962 (PMC7410197; doi:10.1371/journal.pone.0235962)
Supplement: S1 Table — (XLSX) [file pone.0235962.s006.xlsx]

## Sheet: tableS1
Code	Forward 5’-3’	Reverse 5’-3’
EGP15260	CAGTCTGCGCGTCCTATATCTTGC	ACCGAAGTGTCTCATCTCCTGCTC
EGP32522	ACAACAGCAACACTCCAGCAA	ACTGAGTATCAACAGTCTTTGCAGT
EGP13548	ATGACAAGGGAAAGTTGCATGCTG	ACAATTGTCTTCTTCAGTTGGCAGT
EGP26081	CGCGACCAAGGATCTCTACGATTC	ACACCAATCGACCAACTGGCATC
EGP27332	CTCATGGAGCTCTTGGGAAGG	AAGCATCCAGTCCCCATCCT
EGP01296	CTCAAGCGGCTGAATCGGATAAGG	GACGGCATCGGCAGCAGATTC
EGP28709	TCGCCTACAGAAGTCCAGCA	TGTTGAGCCATTTATGCCTTGC
EGP13511	TGTTGGACGTGCAGTTGACTTGAC	TCCGCCTCACCATCGTACAGAAC
EGP10080	GCAGACGAACTCCGCCGAATC	AAGCGAACCGAACTCATCCATGTC
ACTIN	GTTGGACTCTGGTGATGGTGTCAG	CCACGCTCAGTGAGGATCTTCATC
