# Supplementary material for: Comparative transcriptome analysis provides insights into the molecular mechanism underlying double fertilization between self-crossed Solanum melongena and that hybridized with Solanum aethiopicum
Source: PLoS One. 2020 Aug 6;15(8):e0235962. doi: 10.1371/journal.pone.0235962 (PMC7410197; doi:10.1371/journal.pone.0235962)
Supplement: S2 Table — (XLSX) [file pone.0235962.s007.xlsx]

## Sheet: tableS2
Sample	Clean reads	Clean bases	Error rate	Q20	Q30	GC content
			(%)	(%)	(%)	(%)
AP1774D1	67314132	10089040666	0.0244	98.33	94.62	43.66
AP1774D2	64821936	9727317765	0.0245	98.32	94.6	43.45
AP1774D3	65738282	9865218471	0.0248	98.18	94.25	43.58
AP1776D1	67571822	10136127566	0.0247	98.21	94.3	43.67
AP1776D2	63736428	9541028288	0.0242	98.39	94.83	44.21
AP1776D3	57784176	8650414724	0.0242	98.42	94.87	43.65
AP534D1	65227864	9766095417	0.0244	98.35	94.69	43.53
AP534D2	69165090	10357620364	0.0241	98.48	95.01	43.38
AP534D3	61206960	9175058601	0.0241	98.47	94.99	43.53
AP536D1	54342908	8160676098	0.0243	98.38	94.74	43.32
AP536D2	63639788	9555265193	0.0246	98.28	94.5	43.25
AP536D3	66402390	9952882239	0.0246	98.25	94.42	43.38
APY114D1	55511262	8335939693	0.0249	98.14	94.17	44.09
APY114D2	62185528	9339097410	0.0247	98.21	94.36	43.7
APY114D3	61993880	9308613207	0.0244	98.35	94.66	43.51
APY116D1	62407346	9353908547	0.0248	98.19	94.28	43.31
APY116D2	59010784	8850959139	0.0242	98.42	94.86	43.67
APY116D3	67039356	10045713014	0.0241	98.44	94.93	43.69
NP1	66807796	10018149108	0.0247	98.21	94.36	43.64
NP2	67577320	10149413061	0.024	98.49	95.08	43.99
NP3	61360428	9220651051	0.0264	97.53	92.72	43.59
average	6.33736e+07	9.50472e+09
total	1330845476	199599189622	—	—	—	—
