# Supplementary material for: Comparative transcriptome analysis provides insights into the molecular mechanism underlying double fertilization between self-crossed Solanum melongena and that hybridized with Solanum aethiopicum
Source: PLoS One. 2020 Aug 6;15(8):e0235962. doi: 10.1371/journal.pone.0235962 (PMC7410197; doi:10.1371/journal.pone.0235962)
Supplement: S3 Table — (XLSX) [file pone.0235962.s008.xlsx]

## Sheet: tableS3
Sample	Total reads	Total mapped	Uniquely mapped
NP1	66807796	64094484(95.94%)	61967699(92.76%)
NP2	67577320	63417004(93.84%)	61252664(90.64%)
NP3	61360428	58701173(95.67%)	56770090(92.52%)
AP1774D1	67314132	65126367(96.75%)	62914890(93.46%)
AP1774D2	64821936	63075824(97.31%)	61007016(94.11%)
AP1774D3	65738282	64104019(97.51%)	62041057(94.38%)
AP1776D1	67571822	66110382(97.84%)	64075427(94.83%)
AP1776D2	63736428	59333321(93.09%)	57261113(89.84%)
AP1776D3	57784176	55298332(95.7%)	53509171(92.6%)
AP534D1	65227864	63329550(97.09%)	61327680(94.02%)
AP534D2	69165090	67575572(97.7%)	65534049(94.75%)
AP534D3	61206960	58825300(96.11%)	56978385(93.09%)
AP536D1	54342908	52598389(96.79%)	50906673(93.68%)
AP536D2	63639788	61278324(96.29%)	59567101(93.6%)
AP536D3	66402390	63773856(96.04%)	61749041(92.99%)
APY114D1	55511262	51473723(92.73%)	49805073(89.72%)
APY114D2	62185528	59247734(95.28%)	57314667(92.17%)
APY114D3	61993880	59993738(96.77%)	58115844(93.74%)
APY116D1	62407346	60757782(97.36%)	59002804(94.54%)
APY116D2	59010784	56089069(95.05%)	54368023(92.13%)
APY116D3	67039356	64282636(95.89%)	62262488(92.87%)
